# Supplementary material for: FKBP51 and FKBP12.6—Novel and tight interactors of Glomulin
Source: PLoS One. 2019 Sep 6;14(9):e0221926. doi: 10.1371/journal.pone.0221926 (PMC6730887; doi:10.1371/journal.pone.0221926)
Supplement: S1 Table — (XLSX) [file pone.0221926.s004.xlsx]

## Sheet: Tabelle1
Protein	cUV / µM	cAST / µM	KD / nM
FKBP51FK1 (16-140)	102	125.369	11.2
FKBP51FK1 (1-140)	223	274.901	3.4
FKBP51FK1 (1-140) F67V	113	129.291	4.7
FKBP51FK1 (1-140) FD67/68DV*	141	141	295
FKBP52FK1	136	142.797	5.0
FKBP12	150	144.231	0.3
FKBP12.6	20	17.2414	3.6
FKBP51FL	69	128.125	17.4
FKBP52FL	21	25	6.9
* determined via ITC
