# Supplementary material for: FKBP51 and FKBP12.6—Novel and tight interactors of Glomulin
Source: PLoS One. 2019 Sep 6;14(9):e0221926. doi: 10.1371/journal.pone.0221926 (PMC6730887; doi:10.1371/journal.pone.0221926)
Supplement: S1 File — (XLSX) [file pone.0221926.s005.xlsx]

## Sheet: Fig 2A Destructive FRET
GENios Pro; Serial number: 511000015; Firmware: V 3.30 06/05 GeniosPRO; XFLUOR4GENIOSPRO_BAS Version: V 4.63
Date:					2019-03-22
Time:					16:32:18
Measurement mode:					Fluorescence
Excitation wavelength:					485	nm
Emission wavelength:					520	nm
Excitation wavelength 2:					485	nm
Emission wavelength 2:					620	nm
Gain (Manual):					75
Number of reads:					10
Integration time:					40	µs
Lag time:					0	µs
Mirror selection:					50% mirror
Plate definition file:					Cos384fb_3573u3575.pdf
Part of the plate:					A1 - P10
		FKBP51-5MF			FKBP12-5-MF
Rawdata (dual fluo measurement with wavelength pair 1) (RFU)					Temperature:			23.1	°C	MTQ238 [nM]
<>	1	2	3	4	5	6
A	8592	9248	8746	5058	5082	4857				610
B	8865	9020	9108	4985	4972	4932				305
C	8956	8624	9200	4922	5010	4962				152.5
D	9150	9338	9964	4910	5052	5004				76.25
E	10302	9676	10475	5021	4977	4969				38.125
F	10647	10730	10679	5215	5039	4984				19.0625
G	11240	11711	10797	5137	5166	4989				9.53125
H	10612	11647	10952	5358	5453	5325				4.76562
I	10931	11894	11935	5458	5669	5742				2.38281
J	12764	11965	12323	5721	5854	5763				1.19141
K	11515	10937	11662	5819	6134	5695				0.595703
L	11377	10881	11419	5786	5921	5709				0.297852
M	11222	11794	11130	5748	5913	5701				0.148926
N	11687	11625	12032	5575	6017	5750				0.0744629
O	11755	12288	12264	5737	6139	5883				0.0372314
P	10770	11330	12371	5838	6183	6071				0
Rawdata (dual fluo measurement with wavelength pair 2) (RFU)					Temperature:			23.2	°C
<>	1	2	3	4	5	6
A	12957	14537	12079	15805	11603	11595
B	7074	7054	6581	7514	6888	6158
C	3873	4458	3148	3605	4751	2925
D	2392	2538	2602	2381	2362	2475
E	1889	2038	1774	1607	1844	1648
F	1522	1434	1476	1403	1297	1359
G	1313	1145	1159	1140	1068	1091
H	1046	1065	1030	922	977	932
I	1000	976	1008	890	832	901
J	1045	964	1007	904	825	832
K	974	914	952	847	806	833
L	940	889	964	812	767	825
M	911	900	919	782	806	740
N	911	894	931	751	749	753
O	905	917	922	753	754	783
P	867	878	916	740	756	747

## Sheet: Fig 2B Assaywindow Establishing
GENios Pro; Serial number: 511000015; Firmware: V 3.30 06/05 GeniosPRO; XFLUOR4GENIOSPRO_BAS Version: V 4.63											Label 2
Date:					2018-01-22						Measurement mode:					Fluorescence
Time:					16:25:30	30min					Excitation wavelength:					340	nm
											Emission wavelength:					520	nm
Label 1											Gain (Manual):					174
Measurement mode:					Fluorescence						Number of reads:					10
Excitation wavelength:					340	nm					Integration time:					500	µs
Emission wavelength:					620	nm					Lag time:					150	µs
Gain (Manual):					154						Mirror selection:					Dichroic 3 (e.g. Fl)
Number of reads:					10						Plate definition file:					Cos384fb_3572u3574_2.pdf
Integration time:					500	µs					Part of the plate:					A13 - H21
Lag time:					150	µs
Mirror selection:					Dichroic 3 (e.g. Fl)						Label 2						Time offset to Label 1:	41
Plate definition file:					Cos384fb_3572u3574_2.pdf						Rawdata (RFU)					Temperature:			21.2
Part of the plate:					A13 - H21
Label 1																						normalized data
Rawdata (RFU)																						Label 2 / Label 1
13	14	15									13	14	15									13	14	15		Glmn / nM	no FKBP51FK1-5-MF			FKBP51FK1-5-MF
37811	41959	35442									14192	13964	13812									0.375341	0.332801	0.389707		300	no antiGST-Tb
124	111	105									5045	5105	4985									40.6855	45.991	47.4762		300
31460	34456	33133									28379	29520	29091									0.902066	0.856745	0.878007		300
34503	34286	37275									32072	31934	33280									0.929542	0.931401	0.892824		100
30667	32103	35699									28128	26568	30708									0.917207	0.827586	0.860192		30
34452	32461	33304									28259	27563	27803									0.820243	0.849111	0.834825		10
30023	34218	30454									20741	22831	21265									0.690837	0.667222	0.698266		3
34768	36169	35301									13326	13340	13235									0.383283	0.368824	0.374919		0
...	...	...									...	...	...
																										Glmn / nM
36512	39925	24927									30607	33158	23868									0.838272	0.830507	0.957516		90	no FKBP12-5-MF			FKBP12-5-MF
39839	45618	45347									34554	37440	36479									0.867341	0.820729	0.804441		0
42958	36052	45350									37586	30493	37072									0.874948	0.845806	0.817464		1.1
45931	46230	43156									38217	39312	37652									0.832052	0.850357	0.872463		3.3
40912	47647	40758									35125	40959	35437									0.85855	0.859634	0.869449		10
40689	41526	29049									39491	40792	29153									0.970557	0.982324	1.00358		30
38311	42497	30741									41191	48059	35839									1.07517	1.13088	1.16584		90
											absolute values differ, because both assays were read seperately with "Gain Optimal" setting

## Sheet: Fig 3A
	norm values		RLU 520 / 620
[Prot] nM	HsFKBP52FK1			HsFKBP12			[Prot] nM	HsFKBP12.6
10000	0.20366	0.223374	0.213346	0.455549	0.457921	0.441425	4250	0.203933	0.211359	0.208722
5000	0.272591	0.273665	0.271892	0.55721	0.512725	0.563301	2125	0.244808	0.240467	0.26636
2500	0.303918	0.292542	0.298372	0.628115	0.65746	0.639348	1062.5	0.282336	0.275677	0.258484
1250	0.378087	0.389742	0.407717	0.740097	0.695151	0.765155	531.25	0.329057	0.313829	0.303605
625	0.471991	0.458585	0.499577	0.85865	0.822021	0.80045	265.625	0.396183	0.383718	0.383144
312.5	0.541439	0.56129	0.56156	0.881926	0.899288	0.870674	132.812	0.493051	0.453868	0.464281
156.25	0.691941	0.697677	0.759383	0.840555	0.854919	0.981624	66.4062	0.598471	0.565298	0.589921
78.125	0.756137	0.806187	0.804803	0.955246	1.00435	0.964084	33.2031	0.75174	0.694764	0.726763
39.0625	0.839854	0.880962	0.933047	0.9904	0.964857	1.00245	16.6016	0.858017	0.820416	0.79319
19.5312	0.941643	0.841931	0.927609	0.855801	0.944561	0.979717	8.30078	0.86267	0.886742	0.887986
9.76562	0.939937	0.843681	0.886023	0.987496	0.996466	1.00846	4.15039	0.941228	0.953763	0.933436
4.88281	0.926073	0.873881	0.780638	0.964929	0.930856	1.01242	2.07519	0.983534	0.877181	0.889857
2.44141	1.07177	0.96972	1.05516	1.0302	0.998154	1.04295	1.0376	0.910172	0.962164	0.994826
1.2207	1.11322	1.08129	1.12834	1.06855	0.943776	0.884527	0.518799	1.10377	0.893879	0.990983
0.610352	1.13502	1.03238	1.03879	1.04269	1.07482	1.04385	0.259399	1.06212	1.04767	1.07328

## Sheet: Fig 3B
	norm values		RLU 520 / 620
[Prot] nM	FKBP52FL			FKBP51FL			HsFKBP51FK1
10000				0.182101	0.192584	0.180118	0.204159	0.199512	0.191319
5000				0.226534	0.200501	0.240667	0.216744	0.25345	0.235098
2500	0.20665	0.218958	0.211491	0.241825	0.22872	0.22907	0.287511	0.328776	0.286342
1250	0.236463	0.245729	0.2272	0.276967	0.276717	0.253667	0.367305	0.428035	0.331156
625	0.232417	0.238602	0.227858	0.31774	0.307472	0.298533	0.443683	0.436544	0.430575
312.5	0.262245	0.263605	0.226633	0.381048	0.380937	0.349901	0.528414	0.651266	0.542698
156.25	0.275775	0.290088	0.250078	0.451902	0.46444	0.403194	0.773173	0.853896	0.668406
78.125	0.308234	0.311352	0.30373	0.530298	0.508861	0.519504	0.758329	0.989513	0.714544
39.0625	0.365327	0.375799	0.314104	0.668608	0.721361	0.621681	0.859926	1.16348	0.87565
19.5312	0.429745	0.40676	0.413349	0.770863	0.798676	0.705709	0.92035	1.18972	0.865862
9.76562	0.567021	0.556731	0.498788	0.835535	0.850899	0.838759	0.96644	1.15371	0.945101
4.88281	0.66393	0.605547	0.560895	0.935569	0.908127	0.836019	1.18845	1.17233	1.10434
2.44141	0.76081	0.720518	0.576749	0.852988	0.842344	0.966048	0.983405	1.00475	1.06072
1.2207	0.838966	0.824976	0.618689	1.06895	1.03804	1.04822	0.934547	1.31751	1.22219
0.610352	0.938563	0.911167	0.782646	1.06069	0.982457	1.01419	0.998195	1.03575	1.03889

## Sheet: Fig 4
	norm values		RLU 520 / 620
[Comp] / µM	16j			FK506
40000	0.501969	0.484976	0.511128
20000	0.522292	0.501476	0.507138
10000	0.517095	0.501761	0.499376	0.525331	0.524669	0.521131
5000	0.536592	0.503847	0.526555	0.544403	0.55799	0.58573
2500	0.516024	0.518844	0.526276	0.625059	0.640358	0.605135
1250	0.542869	0.525491	0.534959	0.746493	0.703279	0.663967
625	0.553424	0.626068	0.591701	0.811983	0.83529	0.779653
312.5	0.63635	0.659754	0.806065	0.944612	0.995962	0.963554
156.25	0.74704	0.74883	0.944721	1.06994	1.21634	1.1878
78.125	0.920315	0.879909	1.10976	1.24085	1.2976	1.26392
39.0625	1.21419	1.16009	1.31821	1.30749	1.34296	1.32256
19.5312	1.24119	1.25139	1.34335	1.41113	1.31353	1.50026
9.76562	1.3882	1.33071	1.28453	1.35616	1.36869	1.35833
4.88281	1.38779	1.35496	1.40683	1.34014	1.33107	1.32424
2.44141	1.29344	1.30339	1.30664	1.46465	1.34658	1.36275
1.2207				1.38507	1.44527	1.40304
0.610352				1.39048	1.33242	1.42784

## Sheet: Fig5A
Polarisation
[Prot] / nM	FKBP51FK1 (1-140)			FKBP51FK1 (1-140) F67V						[Prot] / nM	FKBP51FK1 (1-140) FD67/68DV
1500	365	364	357	354	348	360				15000	361	363	350
750	354	378	362	349	356	360				7500	364	365	358
375	350	354	330	350	350	354				3750	349	346	344
187.5	347	354	354	353	360	351				1875	342	345	337
93.75	352	356	352	354	373	355				937.5	325	330	329
46.875	344	341	352	351	342	353				468.75	317	313	316
23.4375	329	343	346	332	331	329				234.375	295	293	289
11.7188	321	330	328	322	325	321				117.188	267	273	283
5.8594	316	310	310	298	299	306				58.5938	264	261	259
2.9297	291	287	289	279	278	288				29.2969	250	255	260
1.4648	268	276	269	268	266	268				14.6484	242	249	253
0.7324	256	256	257	251	252	262				7.3242	238	244	243
0.3662	249	247	254	247	247	247				3.6621	241	242	241
0.1831	243	247	241	235	250	242				1.8311	243	243	241
0.0916	241	240	234	239	243	245				0.9155	233	236	243
0	239	241	238	238	245	237				0	235	233	243

## Sheet: Fig5B
[Prot] / nM	51FK1 (AA16-140)			51FK1 (AA1-140)			51FK1 F67D			51FK1 FD67/68DV
10000	0.197253	0.183662	0.192079	0.20879	0.199754	0.208821	0.244445	0.232701	0.241242	0.516384	0.567784	0.612563
5000	0.238188	0.234584	0.231914	0.230352	0.231849	0.240894	0.318768	0.298733	0.322709	0.698237	0.705846	0.703848
2500	0.306731	0.280206	0.279566	0.309364	0.272902	0.289794	0.40403	0.374644	0.401506	0.733951	0.801133	0.778222
1250	0.39484	0.342019	0.385452	0.36683	0.35729	0.361004	0.478795	0.475095	0.475477	0.792746	0.768594	0.824024
625	0.445088	0.42824	0.429113	0.437405	0.459019	0.447239	0.565909	0.602014	0.596136	0.830238	0.790327	0.742223
312.5	0.589182	0.517594	0.541173	0.568465	0.569485	0.532421	0.675911	0.6814	0.663727	0.860046	0.880042	0.87739
156.25	0.696775	0.671712	0.679553	0.664562	0.659319	0.669613	0.682577	0.755499	0.756641	0.878777	0.859875	0.857126
78.125	0.755982	0.797763	0.726206	0.746375	0.720341	0.792712	0.798195	0.800142	0.803515	0.902096	0.891673	0.869534
39.0625	0.873232	0.82863	0.837237	0.826275	0.816482	0.80872	0.850428	0.868017	0.848515	0.875955	0.935447	0.788988
19.5312	0.906483	0.908784	0.843941	0.846011	0.833543	0.856025	0.866229	0.87458	0.888656	0.922849	0.900367	0.882024
9.76562	0.815467	0.823529	0.836522	0.881777	0.67366	0.877548	0.880342	0.900788	0.916094	0.861713	0.866116	0.872809
4.88281	0.872691	0.876627	0.83636	0.877157	0.89063	0.902431	0.932924	0.892796	0.92796	0.864037	0.879302	0.902809
2.44141	0.900161	0.932015	0.919789	0.906295	0.873504	0.921995	0.830822	0.892232	0.896958	0.907025	0.869201	0.887848
1.2207	0.922296	0.916249	0.945679	0.920559	0.914772	0.911485	0.866592	0.90098	0.91398	0.846053	0.913393	0.914429
0.610352	0.924283	0.869778	0.964192	0.920999	0.866737	0.908272	0.87679	0.865794	0.934947	0.88865	0.879194	0.899276
		norm values		RLU 520 / 620
