# Supplementary material for: FKBP51 and FKBP12.6—Novel and tight interactors of Glomulin
Source: PLoS One. 2019 Sep 6;14(9):e0221926. doi: 10.1371/journal.pone.0221926 (PMC6730887; doi:10.1371/journal.pone.0221926)
Supplement: S2 File — (XLSX) [file pone.0221926.s006.xlsx]

## Sheet: FKBP12
FKBP12
[Prot] / nM	Polarization /mP
4980	382.5	382	386.5
2490	383.5	385	390.5
1245	385.5	381.5	385.5
622.5	388.5	385.5	387.5
311.25	389.5	387	389
155.625	388	383	385.5
77.8125	375.5	377	377
38.9062	353.5	342	328
19.4531	245.5	246.5	245.5
9.72656	211	211.5	212
4.86328	195.5	202.5	197.5
2.43164	192	189	201
1.21582	188.5	187	188
0.60791	188.5	188	191.5
0.30396	185	185	187
0.15198	184.5	192	189

## Sheet: FKBP12.6
FKBP12.6
[Prot] / nM	Polarization /mP
3750	378	378	378
1875	379	379	377
937.5	379	380	377
468.75	380	377	376
234.375	381	380	380
117.188	375	377	373
58.5938	340	346	337
29.2969	272	297	266
14.6484	228	243	221
7.32422	203	210	203
3.66211	196	196	193
1.83106	190	188	188
0.915527	188	185	184
0.457764	186	187	183
0.228882	187	188	183
0	181	180	181

## Sheet: FKBP51FL
FKBP51FL
[Prot] / nM	Polarization /mP
20600	437	436
10300	437	435
5150	432	433
2575	434	432
1287.5	433	431
643.75	437	434
321.875	435	435
160.938	436	433
80.469	430	427
40.234	413	415
20.117	386	380
10.059	333	344
5.029	273	282
2.515	238	237
1.257	212	211
0	202	195

## Sheet: FKBP52FL
FKBP52FL
[Prot] / nM	Polarization /mP
4500	445	441
2250	437	443
1125	441	441
562.5	448	446
281.25	460	454
140.625	453	455
70.313	446	447
35.156	430	430
17.578	386	387
8.789	297	293
4.395	238	240
2.197	200	200
1.099	188	191
0.549	181	183
0.275	181	178
0	179	176

## Sheet: FKBP51 FK1 (1-140)
FKBP51 FK1 (1-140)
[Prot] / nM	Polarization /mP
15000	385	384	385
7500	382	385	384
3750	388	392	386
1875	385	400	384
937.5	384	422	381
468.75	383	413	380
234.375	381	389	376
117.188	374	374	370
58.594	353	356	354
29.297	314	319	314
14.648	263	268	260
7.324	227	233	228
3.662	209	210	205
1.831	198	198	196
0.916	194	194	190
0	187	185	187

## Sheet: FKBP51 FK1 (1-140) F67V
FKBP51 FK1 (1-140) F67V
[Prot] / nM	Polarization /mP
15000	382	383	381
7500	382	381	381
3750	384	380	382
1875	390	380	384
937.5	396	379	383
468.75	395	377	383
234.375	383	374	378
117.188	369	368	370
58.594	347	349	350
29.297	300	309	309
14.648	251	258	262
7.324	222	225	228
3.662	204	210	207
1.831	196	196	198
0.916	191	192	191
0	185	188	185

## Sheet: FKBP52FK1
FKBP52FK1
[Prot] / nM	Polarization /mP
6800	361.5	364	361.5
3400	364	365.5	363.5
1700	365.5	362.5	362.5
850	366	367	365.5
425	371.5	372	370
212.5	376	376	374
106.25	374	372.5	365.5
53.125	346.5	340.5	340.5
26.5625	300	275	272
13.2812	250	228	224.5
6.64063	234.5	204	201.5
3.32031	201.5	196.5	191.5
1.66016	195.5	187.5	183
0.83008	194	185.5	185.5
0.41504	194	185	182
0.20752	191.5	185.5	195

## Sheet: FKBP51FK1 (16-140)
FKBP51FK1 (16-140)
[Prot] / nM	Polarization /mP
5000	378	377	378.5
2500	376.5	377	378.5
1250	376.5	376	376
625	375.5	374.5	373
312.5	372.5	371	371
156.25	365.5	365.5	363.5
78.125	339.5	341.5	337
39.063	271.5	275.5	267.5
19.531	222.5	220.5	219
9.766	200	201.5	200.5
4.883	190	188.5	188.5
2.441	187	183	184.5
1.221	183	180.5	184
0.61	184.5	179.5	181
0.305	183.5	180	182.5
0.153	181	178.5	180
